# Supplementary material for: The Health Benefits of Probiotic Lactiplantibacillus plantarum: A Systematic Review and Meta-Analysis
Source: Probiotics Antimicrob Proteins. 2024 May 31;17(5):3358–77. doi: 10.1007/s12602-024-10287-3 (PMC12532744; doi:10.1007/s12602-024-10287-3)
Supplement: Supplementary file 1 — Supplementary file1 (XLSX 20 KB) [file 12602_2024_10287_MOESM1_ESM.xlsx]

## Sheet: Search Results
Database	Search Strategy (Oral Disorders)	Search Strategy (Respiratory Disorders)	Search Strategy (GI Disorders)	Search Strategy (Mental Health)	# of Results	Date
PubMed	(("Lactobacillus plantarum"[Mesh] OR (Lactobacillus-plantarum[tiab] OR L.-Plantarum[tiab] OR L-Plantarum[tiab])) AND ("Oral Health"[Mesh] OR "Stomatognathic Diseases"[Mesh] OR (Oral*[tiab] OR Dental*[tiab] OR Dento*[tiab] OR Stomatognath*[tiab] OR Mouth*[tiab] OR Teeth*[tiab] OR Tooth*[tiab] OR Mandib*[tiab] OR Craniomandib*[tiab] OR Maxill*[tiab] OR Palate*[tiab] OR Palatal[tiab] OR Lip[tiab] OR…	(("Lactobacillus plantarum"[Mesh] OR (Lactobacillus-plantarum[tiab] OR L.-Plantarum[tiab] OR L-Plantarum[tiab])) AND ("Respiratory Tract Diseases"[Mesh] OR (Respirat*[tiab] OR Bronch*[tiab] OR Asthma*[tiab] OR Lung*[tiab] OR Kartagener*[tiab] OR Siewert*[tiab] OR Ciliary-Dyskinesia*[tiab] OR Williams-Campbell[tiab] OR Trache*[tiab] OR Mounier-Kuhn[tiab] OR Ciliary-Motility[tiab] OR Ciliary-Dyskin…	(("Lactobacillus plantarum"[Mesh] OR (Lactobacillus-plantarum[tiab] OR L.-Plantarum[tiab] OR L-Plantarum[tiab])) AND ("Gastrointestinal Diseases"[Mesh] OR (Gastro*[tiab] OR Esophag*[tiab] OR Barrett*[tiab] OR Deglutition[tiab] OR Swallowing[tiab] OR Dysphagia*[tiab] OR Oropharyng*[tiab] OR CREST[tiab] OR CRST[tiab] OR Cardiospasm*[tiab] OR Achalasia*[tiab] OR Megaesophag*[tiab] OR Gastric*[tiab] …	(("Lactobacillus plantarum"[Mesh] OR Lactobacillus-plantarum[tiab] OR L.-Plantarum[tiab] OR L-Plantarum[tiab]) AND ("Mental Health"[Mesh] OR "Cognition"[Mesh] OR "Stress, Psychological"[Mesh] OR "Depression"[Mesh] OR "Depressive Disorder"[Mesh] OR "Anxiety"[Mesh] OR (Mental-Health*[tiab] OR Mental-Hygiene*[tiab] OR Mental-Condition*[tiab] OR Mental-Care*[tiab] OR Mental-Factor*[tiab] OR Mental-St…	1801	2022-02-28
Embase	('lactobacillus plantarum'/exp OR (Lactobacillus-plantarum OR L.-Plantarum OR L-Plantarum):ti,ab) AND (‘mouth disease’/exp OR (Oral* OR Dental* OR Dento* OR Stomatognath* OR Mouth* OR Teeth* OR Tooth* OR Mandib* OR Craniomandib* OR Maxill* OR Palate* OR Palatal OR Lip OR Lips OR Salivary-Gland* OR Tongue* OR Alveol* OR Parotid* OR Sublingual-Gland OR Submandibular-Gland OR Ankyloglossia* OR Jaw O…	('lactobacillus plantarum'/exp OR (Lactobacillus-plantarum OR L.-Plantarum OR L-Plantarum):ti,ab) AND ('respiratory tract disease'/exp OR (Respirat* OR Bronch* OR Asthma* OR Lung* OR Kartagener* OR Siewert* OR Ciliary-Dyskinesia* OR Williams-Campbell OR Trache* OR Mounier-Kuhn OR Ciliary-Motility OR Ciliary-Dyskinesia* OR Immotile-Cilia* OR Croup OR Gastric-Regurg* OR Gastric Reflux* OR Supraglot…	('lactobacillus plantarum'/exp OR (Lactobacillus-plantarum OR L.-Plantarum OR L-Plantarum):ti,ab) AND ('gastrointestinal disease'/exp OR 'digestive system function disorder'/exp OR (Gastro* OR Esophag* OR Barrett* OR Deglutition OR Swallowing OR Dysphagia* OR Oropharyng* OR CREST OR CRST OR Cardiospasm* OR Achalasia* OR Megaesophag* OR Gastric* OR GERD OR Laryn* OR Supraesophag* OR SEGR OR Plumme…	('lactobacillus plantarum'/exp OR (Lactobacillus-plantarum OR L.-Plantarum OR L-Plantarum):ti,ab) AND ('mental health'/exp OR 'cognition'/exp OR 'mental stress'/exp OR 'depression'/exp OR 'anxiety'/exp OR 'cognitive defect'/exp OR (Mental-Health* OR Mental-Hygiene* OR Mental-Condition* OR Mental-Care* OR Mental-Factor* OR Mental-State* OR Mental-Status* OR Mental-Well* OR Psychological-Health* OR…	2716	2022-02-28
Web of Science (all databases)	(Lactobacillus-plantarum OR L.-Plantarum OR L-Plantarum) AND (Oral* OR Dental* OR Dento* OR Stomatognath* OR Mouth* OR Teeth* OR Tooth* OR Mandib* OR Craniomandib* OR Maxill* OR Palate* OR Palatal OR Lip OR Lips OR Salivary-Gland* OR Tongue* OR Alveol* OR Parotid* OR Sublingual-Gland OR Submandibular-Gland OR Ankyloglossia* OR Jaw OR Jaws OR (Bisphosphonate AND Osteonecrosis) OR Cherubism OR Gian…	(Lactobacillus-plantarum OR L.-Plantarum OR L-Plantarum) AND (Respirat* OR Bronch* OR Asthma* OR Lung* OR Kartagener* OR Siewert* OR Ciliary-Dyskinesia* OR Williams-Campbell OR Trache* OR Mounier-Kuhn OR Ciliary-Motility OR Ciliary-Dyskinesia* OR Immotile-Cilia* OR Croup OR Gastric-Regurg* OR Gastric Reflux* OR Supraglottit* OR Epiglottit* OR Vocal-Cord* OR Vocal-Fold* OR Voice-Disorder* OR Voice…	(Lactobacillus-plantarum OR L.-Plantarum OR L-Plantarum) AND (Gastro* OR Esophag* OR Barrett* OR Deglutition OR Swallowing OR Dysphagia* OR Oropharyng* OR CREST OR CRST OR Cardiospasm* OR Achalasia* OR Megaesophag* OR Gastric* OR GERD OR Laryn* OR Supraesophag* OR SEGR OR Plummer-Vinson OR Patterson* OR Kelly* OR Diverticul* OR Oesophag* OR Mallory-Weiss OR Cholera* OR Colit* OR Proctocolit* OR R…	(Lactobacillus-plantarum OR L.-Plantarum OR L-Plantarum) AND (Mental-Health* OR Mental-Hygiene* OR Mental-Condition* OR Mental-Care* OR Mental-Factor* OR Mental-State* OR Mental-Status* OR Mental-Well* OR Psychological-Health* OR Psychological-Hygiene* OR Psychological-Condition* OR Psychological-Care* OR Psychological-Factor* OR Psychological-State* OR Psychological-Status* OR Psychological-Well…	9699	2022-02-28
Cochrane Library - Central Register of Controlled Trials	(Lactobacillus-plantarum OR L.-Plantarum OR L-Plantarum)				600	2022-02-28
